# Supplementary material for: Insight into Body Condition Variability in Small Mammals
Source: Animals (Basel). 2024 Jun 5;14(11):1686. doi: 10.3390/ani14111686 (PMC11171198; doi:10.3390/ani14111686)
Supplement: Supplementary file 1 [file animals-14-01686-s001.zip]

Archive with 1 entries (1 files):
- animals-3025106-supplementary.pdf
